# Supplementary material for: Precise programming of multigene expression stoichiometry in mammalian cells by a modular and programmable transcriptional system
Source: Nat Commun. 2023 Mar 17;14:1500. doi: 10.1038/s41467-023-37244-y (PMC10023750; doi:10.1038/s41467-023-37244-y)
Supplement: Supplementary file 3 — source data [file 41467_2023_37244_MOESM3_ESM.xlsx]

## Sheet: Figure 1d
YFP_theo	YFP_exp	YFP_err
161184	182000	39598
147890	131000	5656.85
118986	148500	10606.6
110598	101800	8768.12
106676	78450	70.7107
93261	73200	2545.58
69450.7	55300	707.107
62703.2	87900	9475.23
55437.6	69000	4525.48
44682.5	46950	10535.9
31221.1	50678.4	1787.29
17459.4	30800	424.264
16344.2	18450	2050.61
13567.2	17750	1202.08
9333.15	12600	1272.79
6933.71	4752	268.701
5639.52	7097	335.169
4146.64	6311.5	826.608
3419.08	3933.5	207.182
3166.73	2213	178.191

## Sheet: Figure 1e 
YFP_theo	YFP_exp	YFP_err
53859.1	82100	9616.65
48045.3	51550	10960.2
36644.9	84250	777.817
33618.1	43500	5091.17
32242.2	21100	1414.21
27715.1	21300	141.421
20303.5	22600	4242.64
18335.2	17700	707.107
16275.9	17300	282.843
13336.6	15600	848.528
9829.64	15478.2	101.419
6428.09	8249	468.105
6160.14	6583.5	733.27
5497.77	6476.5	992.071
4500.98	5349.5	64.3467
3943	2664	132.936
3644.09	3758	28.2843
3301.06	3559.5	152.028
3134.56	4354	192.333
3076.92	2914.5	287.792

## Sheet: Figure 1f
Normalization
	1
T7	84.1291	100.591	109.05	106.23	99.2041	90.7334	110.062
Phi15	14.643	15.3706	9.07685	13.9154	59.0058	74.8027	65.9286
SP6	33.2879	46.4757	70.7594	42.6557	39.3062	33.8703	48.8308
K11	98.6812	133.697	129.332	134.88	248.15	277.978	191.931
T3	179.081	145.43	168.713	168.531	235.93	221.76	233.468
K1.5	506.412	457.117	392.178	402.638	530.867	564.226	621.234
EF1α-L	262.756	313.233	267.303	362.165	349.46	396.305	357.931
SV40	191.542	163.256	186.812	228.922	242.581	252.416	224.105
CMV	107.412	106.139	104.138	115.143	123.82	130.131	145.082

## Sheet: Figure 1g
	T7 RNAP			K1.5 RNAP			K11 RNAP			Phi15 RNAP			T3 RNAP			SP6 RNAP
	mean	SD	N	mean	SD	N	mean	SD	N	mean	SD	N	mean	SD	N	mean	SD	N
pT7	2152.33	365.188	3	114	3.60555	3	121.333	17.9258	3	127.267	90.7943	3	177	5.56776	3	124.667	21.9621	3
pK1.5	140.333	15.308	3	12313.7	983.538	3	145.667	6.80686	3	156	3.4641	3	169.667	43.3628	3	220.333	32.8684	3
pK11	111	5.19615	3	146.333	15.9478	3	5151.67	940.405	3	122	19.0788	3	151.333	37.2335	3	109.667	7.57188	3
pPhi15	104.333	7.50555	3	94.5333	7.91981	3	134.033	42.523	3	1433	170.432	3	126.2	28.7632	3	99.4	6.60908	3
pT3	135.667	1.52753	3	137.667	2.51661	3	148	16.0935	3	160	27.7308	3	4958.67	162.961	3	135	4.3589	3
pSP6	118.667	4.93288	3	2602.67	663.932	3	347.667	90.6661	3	170.333	25.3837	3	144.667	22.8983	3	875.333	162.992	3

## Sheet: Figure 2
													Average										LOG10										Modeling
		Sample(1-2)	293T-0.5 μg	Citrine promoters	1	8	14	18	30	36	44		Two-reporters_293T-Citrine (0.5 μg)										Two-reporters_293T-Citrine (0.5 μg)										Two-reporters_293T-Citrine (0.5 μg)
		Citrine(YFP)	mCherry promoters		0.274	0.137	0.0816	0.0643	0.0212	0.0166	0.00614			Citrine promoters	1	8	14	18	30	36	44			Citrine promoters	1	8	14	18	30	36	44			Citrine promoters	1	8	14	18	30	36	44
			1	0.274	21997	4908.3	3686	3305.1	1586.3	2094.4	1376.9		mCherry promoters		0.274	0.137	0.0816	0.0643	0.0212	0.0166	0.00614		mCherry promoters		0.274	0.137	0.0816	0.0643	0.0212	0.0166	0.00614		mCherry promoters		0.274	0.137	0.0816	0.0643	0.0212	0.0166	0.00614
			1	0.274	22578.6	5582	3712.1	3567.2	1915.6	2116.1	1277.5		1	0.274	21554.8	4373.2	3583.4	3061.77	1813.85	2011.42	1401.38		1	0.274	4.33355	3.6408	3.5543	3.48597	3.2586	3.3035	3.14655		1	0.274	4.2114	3.99942	3.81697	3.73092	3.3764	3.31855	3.17135
			8	0.137	35318.8	14140.7	11780.7	14081.5	4639.5	4710.3	2359.4		8	0.137	35874.3	12596.8	12697.3	13005.7	4287.75	4581.68	2318.88		8	0.137	4.55478	4.10026	4.10371	4.11413	3.63223	3.66102	3.36528		8	0.137	4.34033	4.17061	4.02543	3.94176	3.54588	3.46863	3.24023
			8	0.137	38652.1	17380.4	13044.5	14834.2	4480.4	4496.2	2692.2		14	0.0816	36847.5	16663.7	18083.1	16062.6	3834.62	5046.73	2224.62		14	0.0816	4.56641	4.22177	4.25727	4.20582	3.58372	3.70301	3.34726		14	0.0816	4.404	4.26331	4.13248	4.05511	3.65951	3.57478	3.29993
			14	0.0816	38713.4	20426.7	18686.1	18845	4203.3	5519.1	2048.6		18	0.0643	40782.9	16552.7	21145.3	14988.1	7006.97	6040.82	2897.38		18	0.0643	4.61048	4.21887	4.32521	4.17575	3.84553	3.7811	3.462		18	0.0643	4.4257	4.29637	4.17287	4.09867	3.70773	3.62102	3.329
			14	0.0816	40750.7	22611.6	16675.6	20891.1	4375	5130.8	2231.5		30	0.0212	43322.1	29525.4	27506.7	19321.5	8800.58	9070.73	5086.27		30	0.0212	4.63671	4.4702	4.43944	4.28604	3.94451	3.95764	3.7064		30	0.0212	4.4843	4.39	4.29449	4.23267	3.87445	3.78586	3.44879
			18	0.0643	44655.5	20223.9	23528.2	18331.3	7552.4	5503.9	3104.7		36	0.0166	51410.5	27030.5	33442.6	44687.9	8991.7	8845.83	3632.42		36	0.0166	4.71105	4.43185	4.5243	4.65019	3.95384	3.94674	3.5602		36	0.0166	4.49098	4.40113	4.30972	4.24978	3.898	3.80974	3.46834
			18	0.0643	51276.5	21873.5	24023.8	16970.6	7043.2	4972.7	3461.7		44	0.00614	47766.5	26412.4	26053	27491.5	11516.9	11041.9	5697.07		44	0.00614	4.67912	4.42181	4.41586	4.4392	4.06134	4.04304	3.75565		44	0.00614	4.50653	4.42743	4.34638	4.29128	3.9576	3.87085	3.52103
			30	0.0212	48927.6	34283	31445.8	28880.6	9399.7	9227.6	5030.9
			30	0.0212	58748.9	38038.1	33764	25510.7	9307.1	9764.7	5118
			36	0.0166	58831.4	27968.3	35998.8	49371.4	10719	8450	3694.1
			36	0.0166	64121.4	30518.8	39564.8	50639.9	9086.5	7844.7	3408.6
			44	0.00614	52819.3	28981.3	30736.9	29113.7	13439.1	11444.7	5428.9
			44	0.00614	65063.3	38994.8	28470	31172.6	12883.5	11171.8	5557.7
		Sample(3-4)	293T-0.5 μg	Citrine promoters	1	8	14	18	30	36	44
		Citrine(YFP)	mCherry promoters		0.274	0.137	0.0816	0.0643	0.0212	0.0166	0.00614
			1	0.274	20781	3448.2	3498.5	2694.6	1805.8	1911.7	1511.6
			1	0.274	20862.8	3554.3	3437	2680.2	1947.7	1923.5	1439.5
			8	0.137	35187.1	9364.5	12775.3	10986.2	4226.6	4735	2135.6
			8	0.137	34339.1	9501.4	13188.6	12120.8	3804.5	4385.2	2088.3
			14	0.0816	34466.3	12413.8	18262.1	12430.7	3531.3	4932.5	2373.4
			14	0.0816	33459.6	11202.5	18708.5	12083.7	3228.9	4604.5	2245
			18	0.0643	33680.5	13151.6	18873.1	12017.4	6820.5	5274.8	2551.3
			18	0.0643	33519.1	10961.8	18156	12633	6611.8	8411.9	2471.8
			30	0.0212	33171.6	22075.7	22658.1	10620.7	8587.9	8499.5	5470.2
			30	0.0212	32440.1	23704.8	22159	12273.8	7907.6	8791.1	4726
			36	0.0166	41008.6	23588	30743.8	38196.9	8071.8	9296.1	3970.1
			36	0.0166	41680.6	26046.8	27463.1	40543.2	8089.5	9792.5	3456.9
			44	0.00614	36420.3	20242.5	23686.1	23961.3	10143.6	11363.8	6402.5
			44	0.00614	36763.1	17430.8	21319.1	25718.3	9601.6	10187.3	5399.2
													Average										LOG10										Modeling
		Sample(1-2)	293T-0.5 μg	Citrine promoters	1	8	14	18	30	36	44		Two-reporters_293T-mCherry (0.5 μg)										Two-reporters_293T-mCherry (0.5 μg)										Two-reporters_293T-mCherry (0.5 μg)
		mCherry	mCherry promoters		0.274	0.137	0.0816	0.0643	0.0212	0.0166	0.00614			Citrine promoters	1	8	14	18	30	36	44			Citrine promoters	1	8	14	18	30	36	44			Citrine promoters	1	8	14	18	30	36	44
			1	0.274	13232.1	23799.4	26459.9	24360	29003.4	30854.7	25837.8		mCherry promoters		0.274	0.137	0.0816	0.0643	0.0212	0.0166	0.00614		mCherry promoters		0.274	0.137	0.0816	0.0643	0.0212	0.0166	0.00614		mCherry promoters		0.274	0.137	0.0816	0.0643	0.0212	0.0166	0.00614
			1	0.274	15460.5	32520.9	27705.8	31738.3	35147.8	33333	30577.1		1	0.274	15357.3	22990.6	28212	23269.7	31190.7	27821.7	24852.4		1	0.274	4.18631	4.36155	4.45043	4.36679	4.49403	4.44438	4.39537		1	0.274	4.06416	4.20869	4.2846	4.31123	4.38528	4.39394	4.41426
			8	0.137	2740.9	9597.5	14569.4	12227.2	18331.6	15666.2	16571.1		8	0.137	3578.7	9742.42	15277	12515.2	17067.5	16897.8	16325.8		8	0.137	3.55373	3.98867	4.18404	4.09744	4.23217	4.22783	4.21287		8	0.137	3.85405	4.02714	4.14553	4.18241	4.2938	4.30777	4.34142
			8	0.137	3311.1	13407.9	14795	14693	18713.1	15969.3	20118.4		14	0.0816	3280.12	10767.6	17872.8	14268.5	15849.7	18655.7	18692.4		14	0.0816	3.51589	4.03212	4.25219	4.15438	4.20002	4.27081	4.27167		14	0.0816	3.6936	3.86855	3.99284	4.03585	4.17316	4.19124	4.23565
			14	0.0816	2960.6	12431.9	18084.5	15463.9	17290.2	19824.8	19412.9		18	0.0643	2888.55	7319.2	11425.4	7198.42	14806.5	14545.8	16179.1		18	0.0643	3.46068	3.86446	4.05787	3.85724	4.17045	4.16274	4.20896		18	0.0643	3.62479	3.79358	3.91798	3.96269	4.10964	4.12948	4.17872
			14	0.0816	3472.1	14326.2	16638.9	17296.2	19338.5	18880.1	19630.5		30	0.0212	1705.83	5080.27	6864.6	4963.68	9574.1	9394.23	12251.8		30	0.0212	3.23193	3.70589	3.83662	3.6958	3.9811	3.97286	4.0882		30	0.0212	3.39141	3.48982	3.58161	3.62035	3.77022	3.79345	3.85466
			18	0.0643	2537.4	7939.2	10803.8	7097	13817.2	15408.2	19312		36	0.0166	1728.9	4674.77	7060.12	3888.05	8333.77	7576.05	10932.8		36	0.0166	3.23777	3.66976	3.84881	3.58973	3.92084	3.87944	4.03873		36	0.0166	3.36122	3.44186	3.52109	3.55567	3.69517	3.71755	3.77747
			18	0.0643	3237.8	9406.5	12446.2	8611.8	14218.4	13317.9	20879.6		44	0.00614	1485.85	2879.43	4597.7	4729.2	6686.85	5580.92	7373.38		44	0.00614	3.17197	3.45931	3.66254	3.67479	3.82522	3.74671	3.86767		44	0.00614	3.29423	3.32306	3.35616	3.37229	3.44867	3.46275	3.50313
			30	0.0212	1469.9	5223.8	7037.6	6117.3	8897.9	9292.8	11851.2
			30	0.0212	1881.7	6297	8184.2	6619.7	9685.7	9461.6	11298.9
			36	0.0166	1510.5	3998.6	7354.3	3743.6	9437.3	5824.2	12021.1
			36	0.0166	1863.5	4904.9	7661.7	4391.5	7676.1	6166.4	9959.1
			44	0.00614	1322.8	2763.6	4542.7	4157.2	7048.1	4995.9	6674.3
			44	0.00614	1581.5	3482	4941.5	4902	6965.5	4954.2	5600.8
																																	Modeling
																																	Two-reporters_293T-RNAP free
		Sample(3-4)	293T-0.5 μg	Citrine promoters	1	8	14	18	30	36	44																							Citrine promoters	1	8	14	18	30	36	44
		mCherry	mCherry promoters		0.274	0.137	0.0816	0.0643	0.0212	0.0166	0.00614																						mCherry promoters		0.274	0.137	0.0816	0.0643	0.0212	0.0166	0.00614
			1	0.274	16218.4	18773.5	28693.7	17352	29748	25355.2	22661.6																						1	0.274	0.0167681	0.0217901	0.0248187	0.0259499	0.0292919	0.0297021	0.0306807
			1	0.274	16518.1	16868.5	29988.5	19628.4	30863.7	21743.9	20333																						8	0.137	0.0217901	0.031011	0.0387393	0.0413743	0.0500837	0.0512591	0.0541691
			8	0.137	4126.7	8061.1	16088.4	11538.1	16235.2	17672	14012																						14	0.0816	0.0248187	0.0387393	0.048293	0.0524578	0.067295	0.0694344	0.0748835
			8	0.137	4136.1	7903.2	15655.2	11602.5	14990.2	18283.7	14601.6																						18	0.0643	0.0259499	0.0413743	0.0524578	0.0574088	0.0756662	0.0783817	0.0853966
			14	0.0816	3378.6	8410.7	17890.9	12525.8	13988.3	18024.3	18074.6																						30	0.0212	0.0292919	0.0500837	0.067295	0.0756662	0.110951	0.11689	0.133208
			14	0.0816	3309.2	7901.7	18876.7	11788	12781.9	17893.5	17651.6																						36	0.0166	0.0297021	0.0512591	0.0694344	0.0783817	0.11689	0.123499	0.14186
			18	0.0643	2868.5	6347.5	10965.8	6627.3	15987.1	12778.5	12231.8																						44	0.00614	0.0306807	0.0541691	0.0748835	0.0853966	0.133208	0.14186	0.166633
			18	0.0643	2910.5	5583.6	11485.7	6457.6	15203.5	16678.5	12293.2
			30	0.0212	1747.3	4371.9	6146.4	3549.4	10293	9454.7	13115.7
			30	0.0212	1724.4	4428.4	6090.2	3568.3	9419.8	9367.8	12741.4
			36	0.0166	1805	4801.8	6736.3	3709.7	8544.1	8885.5	11463.1
			36	0.0166	1736.6	4993.8	6488.2	3707.4	7677.6	9428.1	10288
			44	0.00614	1578.9	2681.3	4446.8	5064.9	6556.9	6274.3	9412.4
			44	0.00614	1460.2	2590.8	4459.8	4792.7	6176.9	6099.3	7806

## Sheet: Figure 3b
CHO
BFP	1	2	3	4	5	6
	BYR	BRY	YRB	YBR	RYB	RBY
	1.30338	1.00325	0.868759	1.13627	1.27534	1.21272
	0.823573	0.973836	1.01873	1.18399	1.09391	1.27777
	0.873044	0.952314	1.1463	1.40213	1.24038	1.19246
					1.51247	1.22908
	1	2	3	4	5	6
	BYR	BRY	YRB	YBR	RYB	RBY
YFP	0.95684	0.841766	0.807692	0.98255	1.01507	1.16995
	1.04961	0.8365	0.874445	0.870263	1.22679	1.19396
	0.993547	1.0174	1.1015	0.839597	1.21177	1.22679
					1.3397	1.15911
	1	2	3	4	5	6
	BYR	BRY	YRB	YBR	RYB	RBY
mCherry	1.02997	1.03483	0.82665	0.980154	1.11503	1.10895
	0.932766	1.04293	1.08586	0.99352	1.113	0.962738
	1.03726	1.081	1.11624	1.26367	1.0158	1.19846
					1.16039	1.12394
293T
BFP	1	2	3	4	5	6
	BYR	BRY	YRB	YBR	RYB	RBY
	1.17509	1.00484	1.01938	1.2301	1.28408	1.34429
	0.863668	1.10657	1.10346	1.42111	1.09516	1.17405
	0.961246	1.06713	1.11592	1.57474	1.28927	1.14291
					1.65363	1.37232
	1	2	3	4	5	6
	BYR	BRY	YRB	YBR	RYB	RBY
YFP	0.920578	0.892728	1.00413	1.0722	0.962352	1.25322
	0.979371	0.900464	1.06911	1.08303	1.12635	1.13409
	1.10005	1.05364	1.07375	1.05828	1.18824	1.14801
					1.44043	1.27953
	1	2	3	4	5	6
mCherry	BYR	BRY	YRB	YBR	RYB	RBY
	0.98	1.10667	1.06667	1.13333	1.14667	1.28667
	0.933333	1.20667	1.26	1.3	1.14667	0.986667
	1.08667	1.19333	1.18667	1.48	1.14667	1.22667
					1.37333	1.43333

## Sheet: Figure 3e
HEK293T-Citrine(YFP)					HEK293T-mCherry					HEK293T-BFP
Prediction	Experiment				Prediction	Experiment				Prediction	Experiment
	Mean	SD	n			Mean	SD	n			Mean	SD	n
12238.3	59738.8	2793.73	3		7039.1	22845.3	1255.13	3		11687.9	71234.3	3844.11	3
16537.2	63783.3	4632.3	3		9220.53	24038.5	2496.73	3		4474.82	5466.58	497.478	3
17070.5	62680.1	6989.06	3		9491.16	27695	2623.67	3		3797.38	4632.1	560.467	3
18727.7	64549.2	4926.81	3		10332.1	27204.2	2489.27	3		2112.03	2437.48	62.0167	3
19133.1	31090.1	3871.1	3		10537.9	26601.4	2412.38	3		1841.87	2194.73	106.822	3
8568.96	5081.53	883.656	3		5177.39	6547.1	1839.33	3		18494.3	161995	19358.8	3
13539.1	31073.4	5752.51	3		7699.15	18437.1	3918.37	3		7300.15	27981.8	4695.98	3
14280.1	26548.3	5113.63	3		8075.15	13724.1	2794.23	3		6025.32	19285.7	3006.04	3
16518.4	32124.7	3007.91	3		9210.95	17686.4	2284.37	3		2877.38	7327.98	382.05	3
16797.7	24170.4	3453.37	3		9352.69	16265.8	3097.63	3		2575.09	6589.73	1132.91	3
17467.8	25512.3	8372.07	3		9692.76	9388.34	2628.11	3		1971.23	4233.22	609.758	3
17279	52712.3	8051.59	3		1592.95	2987	435.089	3		16252.5	10022.9	1039.1	3
23544.2	28952.3	4475.76	3		1642.67	2277.28	429.58	3		9075.63	33586.4	4171.82	3
24676.4	27853	2811.12	3		3814.18	3713.96	380.484	3		5932.7	39556.5	4251.07	3
27987.2	35456.8	6099.27	3		2269.61	3410.41	400.454	3		3732.34	7807.46	992.795	3
1520.27	1545.9	215.733	3		10148.9	23441.2	1827.2	3		17237.5	41899.3	7662.47	3
1648.37	2010.49	367.207	3		14302.2	18966.6	4637.99	3		10066.1	18922.9	4623.82	3
11597.6	8921.57	1619.41	3		11965.9	16487.5	1902.13	3		3281.84	6115.77	683.511	3
12402.8	948.033	74.7111	3		12782.5	12624.6	1165.98	3		2057.47	3663.72	195.717	3
7650.49	16084.7	2833.83	3		4711.41	6009.43	897.037	3		17687.2	22600.1	3713.89	3
9042.29	23042.5	3483.41	3		2359.84	2897.99	395.524	3		21152.6	55260.1	7422.57	3
1813.18	3098.96	381.805	3		1750.15	2238.56	274.862	3		34170.5	84302	22706.1	3
2565.53	1189.22	138.714	3		9571.03	14821.7	1632.78	3		16206.3	28726.4	4205.2	3
2649.54	2152.09	457.363	3		5812.06	7174.27	663.519	3		23088.2	61660.1	6864.63	3
9820.31	16668.3	4768.87	3		5812.27	5605.72	1559.03	3		12413.3	22678.1	4879.24	3
2289.53	1974.51	227.637	3		1991.79	1949.04	218.993	3		23539.8	31605.1	5245.07	3
3796.82	4771.66	981.417	3		7169.47	9503.69	2401.3	3		15744.3	27907.4	4936.9	3
5870.14	4806.63	733.811	3		11812.5	9204.35	1424.27	3		2536.63	4772.09	1038.67	3
6681.25	10975.7	1565.62	3		4219.68	3661.53	536.326	3		6656.37	10808.8	1404.6	3

## Sheet: Figure 4
	1-1-1	14-5-5	14-8-5	18-8-14	5-8-14	5-18-8	8-18-5	8-5-18	5-5-5	8-8-8	14-14-14	18-18-18	1-5-8	1-5-14	1-5-18	5-1-5	5-1-14	5-1-18	8-5-1	8-14-1	8-18-1	cell	PBS	EF1a	CMV	SV40
Experiment	100	151.041	117.157	84.135	24.8385	22.8284	60.7322	64.6088	80.5456	111.845	76.9562	69.921	20.6645	17.2757	18.2281	132.226	41.8605	25.0277	132.004	33.4441	30.1218	2.2972	2.43632	50.28	47.59	77.02
	100	183.452	100.369	86.9665	25.7397	26.5012	61.1507	60.1607	86.205	104.482	64.8822	81.3312	25.4844	20.2683	17.8838	135.917	47.3921	22.2057	126.752	28.9122	30.9986	7.60618	4.51737	49.01	50.53	85.69
	100	151.351	100	109.266	22.5097	52.8958	82.2394	72.2008	73.5521	92.278	70.6564	83.0211	22.0141	16.0422	14.5199	116.159	42.0375	19.0867	130.445	29.0398	27.4005	1.63934	0.667447	44.19	58.5	76.76
	1-1-1	8-1-2	14-1-1	14-2-2	14-2-4	14-2-6	14-4-4	18-2-2	18-2-6	11-1-1	11-1-5	15-1-5	15-5-5	15-4-6	24-5-5
Prediction	100	204.7	311.5	259.2	231.7	160.1	205	288.7	181	257.5	145.9	195.6	172.1	169.7	205.5
Experiment	100	247.774	233.837	227.642	219.899	138.908	119.706	244.677	178.087	213.705	148.664	152.226	150.678	161.053	229.191
	100	222.857	194.286	183.429	143.631	111.048	162.476	192.381	144.762	166.286	156.19	140.952	118.095	160	261.711
	100	195.122	171.816	198.374	146.883	147.967	153.388	171.274	150.678	176.694	156.098	145.799	172.358	134.417	198.916

## Sheet: FigS1
RNAP plasmid concentration (ng)	Relative Citrine intensity(%)
700	97.074	98.2542	99.1394	105.532
175	50.1598	46.2257	55.7659	44.2587
70	21.8343	21.7359	19.9656	25.2766
43.75	11.9007	12.5891	17.3101	14.4578
10.9375	5.3602	6.6978	7.0716	6.8748
2.73438	4.3373	4.3275	3.8751	3.7866
0.683594	2.803	2.803	2.8522	2.8719
0.170898	2.9899	3.1079	3.0194	2.9309
0	3.0391	3.0686	2.9014	2.9309

## Sheet: Fig S3a 
Relative Binding Affinity	0.7ug for CHO			0.07ug for CHO
	mean	SD		mean	SD
0.274	182000	39598		82100	9616.65
0.23	131000	5656.85		51550	10960.2
0.16	148500	10606.6		84250	777.817
0.144	101800	8768.12		43500	5091.17
0.137	78450	70.7107		21100	1414.21
0.115	73200	2545.58		21300	141.421
0.0816	55300	707.107		22600	4242.64
0.0731	87900	9475.23		17700	707.107
0.0643	69000	4525.48		17300	282.843
0.0518	46950	10535.9		15600	848.528
0.0367	50678.4	1787.29		15478.2	101.419
0.0212	30800	424.264		8249	468.105
0.0199	18450	2050.61		6583.5	733.27
0.0166	17750	1202.08		6476.5	992.071
0.0113	12600	1272.79		5349.5	64.3467
0.00804	4752	268.701		2664	132.936
0.00614	7097	335.169		3758	28.2843
0.00372	6311.5	826.608		3559.5	152.028
0.00237	3933.5	207.182		4354	192.333
0.00185	2213	178.191		2914.5	287.792

[truncated: 9 more sheets: Fig S3b, Fig S3c, Fig S3d, Fig S4, FigS6, FigS7, FigS8, FigS10, FigS11]
